# Supplementary material for: Elsholtzia bodinieri Vaniot Ameliorated Acute Lung Injury by NQO1, BCL2 and PTGS2 In Silico and In Vitro Analyses
Source: Int J Mol Sci. 2022 Dec 9;23(24):15651. doi: 10.3390/ijms232415651 (PMC9779453; doi:10.3390/ijms232415651)
Supplement: Supplementary file 1 [file ijms-23-15651-s001.zip]

Archive with 1 entries (1 files):
- ijms-1977897-supplementary.pdf
